# Supplementary material for: Maternal Preconception Glucose Homeostasis and Insulin Resistance Are Associated with Singleton and Twin Birthweight of Neonates Conceived by PCOS Women Undergoing IVF/ICSI Cycles
Source: J Clin Med. 2023 Jun 5;12(11):3863. doi: 10.3390/jcm12113863 (PMC10254064; doi:10.3390/jcm12113863)
Supplement: Supplementary file 1 [file jcm-12-03863-s001.zip]

Archive with 1 entries (1 files):
- jcm-2370218-supplementary.pdf
